# Supplementary material for: Metabolites Profiling and In Vitro Biological Characterization of Different Fractions of Cliona sp. Marine Sponge from the Red Sea Egypt
Source: Molecules. 2023 Feb 8;28(4):1643. doi: 10.3390/molecules28041643 (PMC9966995; doi:10.3390/molecules28041643)
Supplement: Supplementary file 1 [file molecules-28-01643-s001.zip]

Archive with 1 entries (1 files):
- molecules-2192619-supplementary.pdf
